# Supplementary material for: NTPDase1/CD39 Ectonucleotidase Is Necessary for Normal Arterial Diameter Adaptation to Flow
Source: Int J Mol Sci. 2023 Oct 10;24(20):15038. doi: 10.3390/ijms242015038 (PMC10606763; doi:10.3390/ijms242015038)
Supplement: Supplementary file 1 [file ijms-24-15038-s001.zip]

Archive with 1 entries (1 files):
- ijms-2607050-supplementary.pdf
